# Supplementary material for: High PD-L1 Expression on Tumor Cells Indicates Worse Overall Survival in Advanced Oral Squamous Cell Carcinomas of the Tongue and the Floor of the Mouth but Not in Other Oral Compartments
Source: Biomedicines. 2021 Sep 1;9(9):1132. doi: 10.3390/biomedicines9091132 (PMC8471659; doi:10.3390/biomedicines9091132)
Supplement: Supplementary file 1 [file biomedicines-09-01132-s001.zip]

Archive with 2 entries (2 files):
- Supplementary Figures_29.08.2021.pdf
- Supplementary Tables-29.08.2021.pdf
